# Supplementary material for: Adiponectin Deficiency Alters Placenta Function but Does Not Affect Fetal Growth in Mice
Source: Int J Mol Sci. 2022 Apr 29;23(9):4939. doi: 10.3390/ijms23094939 (PMC9101632; doi:10.3390/ijms23094939)
Supplement: Supplementary file 1 [file ijms-23-04939-s001.zip]

Archive with 1 entries (1 files):
- ijms-1696530-supplementary.pdf
